# Supplementary material for: Taste Compounds and Polyphenolic Profile of Tomato Varieties Cultivated with Beneficial Microorganisms: A Chemical Investigation on Nutritional Properties and Sensory Qualities
Source: Biomolecules. 2023 Jan 6;13(1):117. doi: 10.3390/biom13010117 (PMC9855395; doi:10.3390/biom13010117)
Supplement: Supplementary file 1 [file biomolecules-13-00117-s001.zip]

Archive with 1 entries (1 files):
- biomolecules-2100432-supplementary.pdf
